# Supplementary material for: Luminal Surface Plasma Treatment of Closed Cylindrical Microchannels: A Tool toward the Creation of On-Chip Vascular Endothelium
Source: ACS Biomater Sci Eng. 2023 Apr 27;9(5):2755–63. doi: 10.1021/acsbiomaterials.2c00887 (PMC10170472; doi:10.1021/acsbiomaterials.2c00887)
Supplement: Supplementary file 2 — ab2c00887_si_002.zip [file ab2c00887_si_002.zip]

Archive with 4 entries (4 files):
- 49x39_mold_structures_2mm_ID_upper_part.stl
- __MACOSX/._49x39_mold_structures_2mm_ID_upper_part.stl
- 49x39_mold_structures_2mm_ID_bottom_part.stl
- __MACOSX/._49x39_mold_structures_2mm_ID_bottom_part.stl
